# Supplementary material for: Inhibition of FOXM1 Leads to Suppression of Cell Proliferation, Migration, and Invasion Through AXL/eEF2 Kinase Signaling and Induces Apoptosis and Ferroptosis in GBM Cells
Source: Int J Mol Sci. 2025 Jul 15;26(14):6792. doi: 10.3390/ijms26146792 (PMC12296191; doi:10.3390/ijms26146792)
Supplement: Supplementary file 1 [file ijms-26-06792-s001.zip]

Archive with 1 entries (1 files):
- ijms-3709497-supplementary.pdf
